# Supplementary material for: Choosing and using diversity indices: insights for ecological applications from the German Biodiversity Exploratories
Source: Ecol Evol. 2014 Aug 28;4(18):3514–24. doi: 10.1002/ece3.1155 (PMC4224527; doi:10.1002/ece3.1155)
Supplement: Data S1 — R script file containing all code necessary to run the analyses described here. [file ece30004-3514-sd1.R]

##R code for PDiv project

##R code for calculating diversity indices
##data should be sites in rows and species in columns
##load vegan
library(vegan)
##load data separately for each type of organism
org1 <- read.csv("/Users/bartoe/Documents/manuscripts/plantago diversity synthesis/methods in ecol and evol/example data/org1.csv")
##calculate S
org1S <- specnumber(org1[,2:11])
##calculate H'
org1H <- diversity(org1[,2:11], index="shannon")
##calculate D1
org1D1 <- diversity(org1[,2:11], index="simpson")
##calculate D2
org1D2 <- diversity(org1[,2:11], index="invsimpson")
##calculate E
org1E <- org1D2/org1S
##calculate BP
##load BiodiversityR
library(BiodiversityR)
org1BP <- diversityresult(org1[,2:11], index="Berger", method="s")
##bundle diversity indices into one data set
org1divs <- cbind(org1$SITE, org1S, org1H, org1D1, org1D2, org1E, org1BP)

org2 <- read.csv("/Users/bartoe/Documents/manuscripts/plantago diversity synthesis/methods in ecol and evol/example data/org2.csv")
##calculate S
org2S <- specnumber(org2[,2:11])
##calculate H'
org2H <- diversity(org2[,2:11], index="shannon")
##calculate D1
org2D1 <- diversity(org2[,2:11], index="simpson")
##calculate D2
org2D2 <- diversity(org2[,2:11], index="invsimpson")
##calculate E
org2E <- org2D2/org2S
##calculate BP
##load BiodiversityR
library(BiodiversityR)
org2BP <- diversityresult(org2[,2:11], index="Berger", method="s")
##bundle diversity indices into one data set
org2divs <- cbind(org2$SITE, org2S, org2H, org2D1, org2D2, org2E, org2BP)

org3 <- read.csv("/Users/bartoe/Documents/manuscripts/plantago diversity synthesis/methods in ecol and evol/example data/org3.csv")
##calculate S
org3S <- specnumber(org3[,2:11])
##calculate H'
org3H <- diversity(org3[,2:11], index="shannon")
##calculate D1
org3D1 <- diversity(org3[,2:11], index="simpson")
##calculate D2
org3D2 <- diversity(org3[,2:11], index="invsimpson")
##calculate E
org3E <- org3D2/org3S
##calculate BP
##load BiodiversityR
library(BiodiversityR)
org3BP <- diversityresult(org3[,2:11], index="Berger", method="s")
##bundle diversity indices into one data set
org3divs <- cbind(org3$SITE, org3S, org3H, org3D1, org3D2, org3E, org3BP)

org4 <- read.csv("/Users/bartoe/Documents/manuscripts/plantago diversity synthesis/methods in ecol and evol/example data/org4.csv")
##calculate S
org4S <- specnumber(org4[,2:11])
##calculate H'
org4H <- diversity(org4[,2:11], index="shannon")
##calculate D1
org4D1 <- diversity(org4[,2:11], index="simpson")
##calculate D2
org4D2 <- diversity(org4[,2:11], index="invsimpson")
##calculate E
org4E <- org4D2/org4S
##calculate BP
##load BiodiversityR
library(BiodiversityR)
org4BP <- diversityresult(org4[,2:11], index="Berger", method="s")
##bundle diversity indices into one data set
org4divs <- cbind(org4$SITE, org4S, org4H, org4D1, org4D2, org4E, org4BP)

org5 <- read.csv("/Users/bartoe/Documents/manuscripts/plantago diversity synthesis/methods in ecol and evol/example data/org5.csv")
##calculate S
org5S <- specnumber(org5[,2:11])
##calculate H'
org5H <- diversity(org5[,2:11], index="shannon")
##calculate D1
org5D1 <- diversity(org5[,2:11], index="simpson")
##calculate D2
org5D2 <- diversity(org5[,2:11], index="invsimpson")
##calculate E
org5E <- org5D2/org5S
##calculate BP
##load BiodiversityR
library(BiodiversityR)
org5BP <- diversityresult(org5[,2:11], index="Berger", method="s")
##bundle diversity indices into one data set
org5divs <- cbind(org5$SITE, org5S, org5H, org5D1, org5D2, org5E, org5BP)

org6 <- read.csv("/Users/bartoe/Documents/manuscripts/plantago diversity synthesis/methods in ecol and evol/example data/org6.csv")
##calculate S
org6S <- specnumber(org6[,2:11])
##calculate H'
org6H <- diversity(org6[,2:11], index="shannon")
##calculate D1
org6D1 <- diversity(org6[,2:11], index="simpson")
##calculate D2
org6D2 <- diversity(org6[,2:11], index="invsimpson")
##calculate E
org6E <- org6D2/org6S
##calculate BP
##load BiodiversityR
library(BiodiversityR)
org6BP <- diversityresult(org6[,2:11], index="Berger", method="s")
##bundle diversity indices into one data set
org6divs <- cbind(org6$SITE, org6S, org6H, org6D1, org6D2, org6E, org6BP)


##calculate Chao1, jackknife1, and Bootstrap
##multiple metrics are given in the output
specpool(org1)
specpool(org2)
specpool(org3)
specpool(org4)
specpool(org5)
specpool(org6)


##calculate correlations between diversity indices
##make sure ecodist is loaded
library(Hmisc)
rcorr(as.matrix(org1divs[,2:7]))
rcorr(as.matrix(org2divs[,2:7]))
rcorr(as.matrix(org3divs[,2:7]))
rcorr(as.matrix(org4divs[,2:7]))
rcorr(as.matrix(org5divs[,2:7]))
rcorr(as.matrix(org6divs[,2:7]))

##calculate regressions of diversities on LUI
##load LUI data
LUI <- read.csv("/Users/bartoe/Documents/manuscripts/plantago diversity synthesis/methods in ecol and evol/example data/LUI.csv")
##complete regression analyses(may need to transform data first)
lmOrg1SLUI <- lm(org1S ~ LUI$LUI)
summary(lmOrg1SLUI)
lmOrg2SLUI <- lm(org2S ~ LUI$LUI)
summary(lmOrg2SLUI)
lmOrg3SLUI <- lm(org3S ~ LUI$LUI)
summary(lmOrg3SLUI)
lmOrg4SLUI <- lm(org4S ~ LUI$LUI)
summary(lmOrg4SLUI)
lmOrg5SLUI <- lm(org5S ~ LUI$LUI)
summary(lmOrg5SLUI)
lmOrg6SLUI <- lm(org6S ~ LUI$LUI)
summary(lmOrg6SLUI)

lmOrg1HLUI <- lm(org1H ~ LUI$LUI)
summary(lmOrg1HLUI)
lmOrg2HLUI <- lm(org2H ~ LUI$LUI)
summary(lmOrg2HLUI)
lmOrg3HLUI <- lm(org3H ~ LUI$LUI)
summary(lmOrg3HLUI)
lmOrg4HLUI <- lm(org4H ~ LUI$LUI)
summary(lmOrg4HLUI)
lmOrg5HLUI <- lm(org5H ~ LUI$LUI)
summary(lmOrg5HLUI)
lmOrg6HLUI <- lm(org6H ~ LUI$LUI)
summary(lmOrg6HLUI)

lmOrg1D2LUI <- lm(org1D2 ~ LUI$LUI)
summary(lmOrg1D2LUI)
lmOrg2D2LUI <- lm(org2D2 ~ LUI$LUI)
summary(lmOrg2D2LUI)
lmOrg3D2LUI <- lm(org3D2 ~ LUI$LUI)
summary(lmOrg3D2LUI)
lmOrg4D2LUI <- lm(org4D2 ~ LUI$LUI)
summary(lmOrg4D2LUI)
lmOrg5D2LUI <- lm(org5D2 ~ LUI$LUI)
summary(lmOrg5D2LUI)
lmOrg6D2LUI <- lm(org6D2 ~ LUI$LUI)
summary(lmOrg6D2LUI)

lmOrg1ELUI <- lm(org1E ~ LUI$LUI)
summary(lmOrg1ELUI)
lmOrg2ELUI <- lm(org2E ~ LUI$LUI)
summary(lmOrg2ELUI)
lmOrg3ELUI <- lm(org3E ~ LUI$LUI)
summary(lmOrg3ELUI)
lmOrg4ELUI <- lm(org4E ~ LUI$LUI)
summary(lmOrg4ELUI)
lmOrg5ELUI <- lm(org5E ~ LUI$LUI)
summary(lmOrg5ELUI)
lmOrg6ELUI <- lm(org6E ~ LUI$LUI)
summary(lmOrg6ELUI)

lmOrg1BPLUI <- lm(org1divs$Berger ~ LUI$LUI)
summary(lmOrg1BPLUI)
lmOrg2BPLUI <- lm(org2divs$Berger ~ LUI$LUI)
summary(lmOrg2BPLUI)
lmOrg3BPLUI <- lm(org3divs$Berger ~ LUI$LUI)
summary(lmOrg3BPLUI)
lmOrg4BPLUI <- lm(org4divs$Berger ~ LUI$LUI)
summary(lmOrg4BPLUI)
lmOrg5BPLUI <- lm(org5divs$Berger ~ LUI$LUI)
summary(lmOrg5BPLUI)
lmOrg6BPLUI <- lm(org6divs$Berger ~ LUI$LUI)
summary(lmOrg6BPLUI)

##path models
##consolidate diversity data by index before calculating correlation coefficients
Sdivs <- as.data.frame(cbind(org1S, org2S, org3S, org4S, org5S, org6S))
Hdivs <- as.data.frame(cbind(org1H, org2H, org3H, org4H, org5H, org6H))
D1divs <- as.data.frame(cbind(org1D1, org2D1, org3D1, org4D1, org5D1, org6D1))
D2divs <- as.data.frame(cbind(org1D2, org2D2, org3D2, org4D2, org5D2, org6D2))
Edivs <- as.data.frame(cbind(org1E, org2E, org3E, org4E, org5E, org6E))
BPdivs <- as.data.frame(cbind(org1BP, org2BP, org3BP, org4BP, org5BP, org6BP))
##change column names so that all the data sets have the same headings
names(Sdivs) <- c("org1", "org2", "org3", "org4", "org5", "org6")
names(Hdivs) <- c("org1", "org2", "org3", "org4", "org5", "org6")
names(D1divs) <- c("org1", "org2", "org3", "org4", "org5", "org6")
names(D2divs) <- c("org1", "org2", "org3", "org4", "org5", "org6")
names(Edivs) <- c("org1", "org2", "org3", "org4", "org5", "org6")
names(BPdivs) <- c("org1", "org2", "org3", "org4", "org5", "org6")
##create correlation matrices
S.cor <- cor(Sdivs)
H.cor <- cor(Hdivs)
D1.cor <- cor(D1divs)
D2.cor <- cor(D2divs)
E.cor <- cor(Edivs)
BP.cor <- cor(BPdivs)
##load sem package
library(sem)
##specify model. In this example org1 is molecular diversity, org2 is chemical diversity, org3 is arthropod diversity, org4 is plant diversity, org5 is AMF diversity, org6 was belowground insect larval diversity and was not included in the path modesl because of sample size issues
mod.div <- specifyModel()
org1 <-> org2, org1org2, NA
org1 -> org3, org1org3, NA
org4 -> org1, org4org1, NA
org4 -> org2, org4org2, NA
org2 -> org3, org2org3, NA
org4 -> org5, org4org5, NA
org4 -> org3, org4org3, NA
org1 <-> org1, org1Error, NA
org2 <-> org2, org2Error, NA
org3 <-> org3, org3Error, NA
org4 <-> org4, NA, 1
org5 <-> org5, org5Error, NA
org6 <-> org6, org6Error, NA

##run model, changing N=* to relect the correct number of samples
sem.div.S <- sem(mod.div, S.cor, N=26)
summary(sem.div.S)
sem.div.H <- sem(mod.div, H.cor, N=26)
summary(sem.div.H)
sem.div.D1 <- sem(mod.div, D1.cor, N=26)
summary(sem.div.D1)
sem.div.D2 <- sem(mod.div, D1.cor, N=26)
summary(sem.div.D1)
sem.div.E <- sem(mod.div, E.cor, N=26)
summary(sem.div.E)
sem.div.BP <- sem(mod.div, BP.cor, N=26)
summary(sem.div.BP)


##PCA of diversities
##load vegan
library(vegan)
##run PCAs; setting scaling to TRUE uses the correlation matrix
div.PCA.org1 <- rda(org1divs[,2:7], scale=TRUE)
div.PCA.org2 <- rda(org2divs[,2:7], scale=TRUE)
div.PCA.org3 <- rda(org3divs[,2:7], scale=TRUE)
div.PCA.org4 <- rda(org4divs[,2:7], scale=TRUE)
div.PCA.org5 <- rda(org5divs[,2:7], scale=TRUE)
div.PCA.org6 <- rda(org6divs[,2:7], scale=TRUE)
##make biplots
biplot(div.PCA.org1, col=c("transparent", "black"), xlim=c(-3,3), ylim=c(-3,3))
biplot(div.PCA.org2, col=c("transparent", "black"), xlim=c(-3,3), ylim=c(-3,3))
biplot(div.PCA.org3, col=c("transparent", "black"), xlim=c(-3,3), ylim=c(-3,3))
biplot(div.PCA.org4, col=c("transparent", "black"), xlim=c(-3,3), ylim=c(-3,3))
biplot(div.PCA.org5, col=c("transparent", "black"), xlim=c(-3,3), ylim=c(-3,3))
biplot(div.PCA.org6, col=c("transparent", "black"), xlim=c(-3,3), ylim=c(-3,3))

##calculate importance values [IV = sum((correlation between diversity and PC axes)^2 * percent explained by each axis))]
##retreive correlations between diverisites and PC axes
div.PCA.org1.corr <- as.data.frame(div.PCA.org1$CA$v.eig)
div.PCA.org2.corr <- as.data.frame(div.PCA.org2$CA$v.eig)
div.PCA.org3.corr <- as.data.frame(div.PCA.org3$CA$v.eig)
div.PCA.org4.corr <- as.data.frame(div.PCA.org4$CA$v.eig)
div.PCA.org5.corr <- as.data.frame(div.PCA.org5$CA$v.eig)
div.PCA.org6.corr <- as.data.frame(div.PCA.org6$CA$v.eig)

##square correlations
div.PCA.org1.corr.2 <- (div.PCA.org1.corr)^2
div.PCA.org2.corr.2 <- (div.PCA.org2.corr)^2
div.PCA.org3.corr.2 <- (div.PCA.org3.corr)^2
div.PCA.org4.corr.2 <- (div.PCA.org4.corr)^2
div.PCA.org5.corr.2 <- (div.PCA.org5.corr)^2
div.PCA.org6.corr.2 <- (div.PCA.org6.corr)^2

##calculate IVs
org1.IV.ind <- div.PCA.org1.corr.2 * (div.PCA.org1$CA$eig/6)
org1.IV <- rowSums(org1.IV.ind)
org2.IV.ind <- div.PCA.org2.corr.2 * (div.PCA.org2$CA$eig/6)
org2.IV <- rowSums(org2.IV.ind)
org3.IV.ind <- div.PCA.org3.corr.2 * (div.PCA.org3$CA$eig/6)
org3.IV <- rowSums(org3.IV.ind)
org4.IV.ind <- div.PCA.org4.corr.2 * (div.PCA.org4$CA$eig/6)
org4.IV <- rowSums(org4.IV.ind)
org5.IV.ind <- div.PCA.org5.corr.2 * (div.PCA.org5$CA$eig/6)
org5.IV <- rowSums(org5.IV.ind)
org6.IV.ind <- div.PCA.org6.corr.2 * (div.PCA.org6$CA$eig/6)
org6.IV <- rowSums(org6.IV.ind)
